# Supplementary material for: Lactoferricin B Combined with Antibiotics Exhibits Leukemic Selectivity and Antimicrobial Activity
Source: Molecules. 2024 Feb 1;29(3):678. doi: 10.3390/molecules29030678 (PMC10856415; doi:10.3390/molecules29030678)
Supplement: Supplementary file 1 [file molecules-29-00678-s001.zip]

Archive with 1 entries (1 files):
- molecules-2788882-supplementary.pdf
